# Supplementary material for: Mammalian SIRT6 Represses Invasive Cancer Cell Phenotypes through ATP Citrate Lyase (ACLY)-Dependent Histone Acetylation
Source: Genes (Basel). 2021 Sep 21;12(9):1460. doi: 10.3390/genes12091460 (PMC8466468; doi:10.3390/genes12091460)
Supplement: Supplementary file 1 [file genes-12-01460-s001.zip]

Archive with 1 entries (1 files):
- genes-1340825-supplementary.pdf
